# Supplementary material for: Lower obstetrician and gynecologist (OBGYN) supply in abortion-ban states, despite minimal state-level changes in the 2 years post-Dobbs
Source: Health Aff Sch. 2024 Nov 27;2(12):qxae162. doi: 10.1093/haschl/qxae162 (PMC11638721; doi:10.1093/haschl/qxae162)
Supplement: qxae162_Supplementary_Data [file qxae162_supplementary_data.zip]

Archive with 2 entries (2 files):
- Appendix (1).docx
- COI Disclosure.pdf
